# Supplementary material for: Predicting Mortality in Sepsis: The Role of Dynamic Biomarker Changes and Clinical Scores—A Retrospective Cohort Study
Source: Diagnostics (Basel). 2024 Sep 6;14(17):1973. doi: 10.3390/diagnostics14171973 (PMC11393859; doi:10.3390/diagnostics14171973)
Supplement: Supplementary file 1 [file diagnostics-14-01973-s001.zip]

Archive with 1 entries (1 files):
- diagnostics-3181713-supplementary.pdf
